# Supplementary material for: Characterization of a Novel Oxidative Stress Responsive Transcription Regulator in Mycobacterium bovis
Source: Biomedicines. 2024 Aug 16;12(8):1872. doi: 10.3390/biomedicines12081872 (PMC11351531; doi:10.3390/biomedicines12081872)
Supplement: Supplementary file 1 [file biomedicines-12-01872-s001.zip]

Archive with 1 entries (1 files):
- biomedicines-3131800-supplementary.pdf
